# Supplementary material for: Checkpoint-Dependent Sensitivities to Nucleoside Analogues Uncover Specific Patterns of Genomic Instability
Source: Curr Issues Mol Biol. 2025 Sep 12;47(9):756. doi: 10.3390/cimb47090756 (PMC12468036; doi:10.3390/cimb47090756)
Supplement: Supplementary file 1 [file cimb-47-00756-s001.zip]

Archive with 1 entries (1 files):
- cimb-3786261-supplementary.pdf
